# Supplementary material for: Parabens Permeation through Biological Membranes: A Comparative Study Using Franz Cell Diffusion System and Biomimetic Liquid Chromatography
Source: Molecules. 2022 Jul 1;27(13):4263. doi: 10.3390/molecules27134263 (PMC9268571; doi:10.3390/molecules27134263)
Supplement: Supplementary file 1 [file molecules-27-04263-s001.zip]

Archive with 1 entries (1 files):
- molecules-1784402-supplementary.pdf
